# Supplementary material for: CCI: A Consensus Clustering-Based Imputation Method for Addressing Dropout Events in scRNA-Seq Data
Source: Bioengineering (Basel). 2025 Jan 3;12(1):31. doi: 10.3390/bioengineering12010031 (PMC11763284; doi:10.3390/bioengineering12010031)
Supplement: Supplementary file 1 [file bioengineering-12-00031-s001.zip]

Archive with 1 entries (1 files):
- bioengineering-3357914-supplementary.pdf
